# Supplementary material for: Peg-Grafted Liposomes for L-Asparaginase Encapsulation
Source: Pharmaceutics. 2022 Aug 29;14(9):1819. doi: 10.3390/pharmaceutics14091819 (PMC9503594; doi:10.3390/pharmaceutics14091819)
Supplement: Supplementary file 1 [file pharmaceutics-14-01819-s001.zip]

Archive with 1 entries (1 files):
- pharmaceutics-1861747-supplementary.pdf
